# Supplementary material for: Sex differences exist in adult heart group 2 innate lymphoid cells
Source: BMC Immunol. 2022 Oct 31;23:52. doi: 10.1186/s12865-022-00525-0 (PMC9620621; doi:10.1186/s12865-022-00525-0)
Supplement: Supplementary file 2 — Additional file 2. DEGs of ILC2 and its clusters between female and male mice. [file 12865_2022_525_MOESM2_ESM.xlsx]

## Sheet: Table S1
Table S1 Differentially expressed genes in heart ILC2 of male and female mice
gene	cluster	p_val	p_val_adj	avg_log2FC	pct.1	pct.2
Xist	Female	3.02e-18	5.77e-14	41.6547	1	0
Btg2	Female	0.00367258	1	9.43008	0.919	0.821
S100a4	Male	0.000535767	1	2.14736	0.872	0.758
Nfkbid	Female	0.00346153	1	14.9823	0.806	0.538
Nfkbia	Male	0.000138843	1	3.79835	0.769	0.935
Ucp2	Male	0.00660786	1	12.0875	0.769	0.597
Ctla2a	Female	0.00579288	1	26.6692	0.758	0.564
Fosb	Female	0.000233795	1	9.29326	0.742	0.462
Tma7	Female	0.00583431	1	3.31121	0.742	0.846
Gpx1	Male	0.00746471	1	15.9627	0.692	0.435
Cyba	Female	0.00866085	1	6.25665	0.661	0.897
Pcbp1	Male	0.00870029	1	0.328251	0.615	0.323
Fosl2	Female	0.00060965	1	6.95386	0.613	0.282
Nr3c1	Female	0.00241047	1	0.375637	0.597	0.256
Sumo1	Female	0.00344848	1	1.66172	0.597	0.821
Tpst2	Male	1.21e-07	0.00231417	1.40705	0.564	0.081
Cmpk1	Male	0.00227143	1	0.773836	0.538	0.242
Gm20186	Female	0.00401106	1	20.9125	0.532	0.231
Zcchc10	Female	0.000683149	1	1.56381	0.516	0.179
Prr13	Female	0.00166866	1	2.06561	0.516	0.769
Anxa2	Male	0.000393672	1	0.359325	0.513	0.194
Tecpr1	Male	0.00144182	1	1.39513	0.513	0.226
Wdr1	Male	0.0025515	1	0.508387	0.513	0.226
Ndufb8	Male	0.00415716	1	1.10609	0.513	0.242
Hdgf	Male	0.000949652	1	0.912347	0.487	0.177
Psmd2	Male	0.00322742	1	0.6091	0.462	0.194
Rinl	Male	0.00423446	1	0.790411	0.462	0.21
Derl1	Male	0.00578266	1	0.469981	0.462	0.21
Gtf2h5	Male	0.00526975	1	0.83212	0.436	0.177
Slc6a13	Male	0.00492696	1	0.687515	0.41	0.161
Metap2	Male	0.00770497	1	0.662098	0.41	0.177
Ptpn13	Female	0.00645466	1	0.663587	0.387	0.128
Pfkp	Male	0.00209207	1	0.405145	0.385	0.113
Impa1	Male	0.000495095	1	0.996199	0.359	0.081
Rad23b	Male	0.00834861	1	0.746283	0.359	0.145
Arl5b	Female	0.00119606	1	0.460031	0.339	0.051
Psmc1	Male	0.00041643	1	0.706139	0.333	0.065
Runx1	Male	0.00122734	1	0.571952	0.333	0.081
Elovl1	Male	0.00298224	1	0.537256	0.333	0.097
Ino80b	Male	0.00305682	1	0.862567	0.333	0.097
Ddx3y	Male	3.98e-06	0.0758985	2.35433	0.308	0
Abhd17a	Male	0.00193791	1	0.277136	0.308	0.065
Snhg3	Male	0.00359538	1	0.701477	0.308	0.081
Rnase4	Male	0.00365746	1	0.441467	0.308	0.081
Cd3d	Male	0.00378502	1	4.18758	0.308	0.081
Lztfl1	Male	0.00957687	1	3.36272	0.308	0.113
Trdc	Male	0.000915895	1	7.88227	0.282	0.048
Cd3e	Male	0.00196328	1	15.615	0.282	0.065
Vps4b	Male	0.00258348	1	0.634229	0.282	0.065
Ube2e3	Male	0.00539344	1	0.786348	0.282	0.081
Cdc42se1	Male	0.00631963	1	0.598678	0.282	0.081
Fxr1	Female	0.00158385	1	0.566783	0.274	0.026
Klrk1	Male	3.06e-05	0.583392	1.00408	0.256	0
Il18r1	Male	3.09e-05	0.590847	1.88565	0.256	0
Atp2a3	Male	0.00064902	1	0.863006	0.256	0.032
Avpi1	Male	0.00070499	1	1.60751	0.256	0.032
Cd163l1	Male	0.000859131	1	1.83684	0.256	0.032
Traf3ip3	Male	0.00311475	1	0.314425	0.256	0.048
Snhg15	Male	0.000592912	1	9.73799	0.179	0.532

## Sheet: Table S2
Table S2 Differentially expressed genes in cluster 0 and 1
gene	cluster	p_val	p_val_adj	avg_log2FC	pct.1	pct.2
Rpl37a	0	0.000887644	1	75.959	1	0.985
Rps28	0	0.000341174	1	67.7214	1	0.969
Rplp0	0	0.00772434	1	66.2793	1	0.969
S100a10	0	0.0068572	1	43.3001	1	0.877
Rps27	0	2.43387e-05	0.507438	24.9305	1	1
Rpl31	0	0.00297016	1	24.0273	1	0.954
Ubb	0	3.87884e-05	0.808698	20.1565	1	0.969
mt-Atp6	1	0.00321254	1	11.5751	1	1
Eef2	0	0.00827851	1	11.2304	1	0.969
Myl6	0	0.00907212	1	52.5177	0.985	0.954
Rpl6	0	0.00158386	1	49.0043	0.985	0.985
Rpl23a	0	0.00572297	1	35.967	0.985	0.969
Rps6	0	0.00114271	1	27.3651	0.985	0.969
Fos	0	0.000389984	1	121.088	0.955	0.831
Hnrnpf	0	0.00475875	1	12.8632	0.955	0.769
Eif3f	0	0.00428839	1	5.10255	0.955	0.862
Atp5l	0	0.00433582	1	14.1581	0.94	0.815
Serinc3	0	0.00258563	1	8.48742	0.94	0.923
Eef1d	0	0.00477211	1	1.47615	0.94	0.831
Zfp36l2	0	0.000261573	1	15.7896	0.925	0.677
Rac2	0	0.000537037	1	12.9067	0.925	0.8
Aldoa	0	0.0099493	1	10.7837	0.925	0.831
Dusp1	0	0.000224927	1	10.3454	0.925	0.708
Srgn	1	0.008272	1	38.9703	0.923	0.91
Samsn1	1	0.00515539	1	11.7378	0.923	0.821
Arhgdib	0	0.00699826	1	44.4141	0.91	0.815
Rgs2	1	0.00207875	1	26.0122	0.908	0.806
Gata3	1	0.000655183	1	11.5602	0.892	0.731
Apoe	0	0.00364561	1	476.046	0.881	0.8
Emp3	0	0.000832697	1	28.1156	0.881	0.631
Vps37b	1	5.11696e-05	1	39.2572	0.877	0.567
Rora	1	8.70938e-05	1	21.6821	0.877	0.567
Dynll1	0	0.000409619	1	17.5549	0.866	0.631
Cox7a2	0	0.00115997	1	11.985	0.866	0.646
Arhgdia	0	0.00109019	1	11.3085	0.866	0.569
Tmem50a	0	0.00032566	1	3.14701	0.866	0.662
Nrip1	1	0.00283387	1	14.4056	0.862	0.627
Psap	0	5.34867e-05	1	59.0763	0.851	0.569
Cox6a1	0	0.00673396	1	6.277	0.836	0.723
Eif3k	0	0.00261998	1	5.12778	0.836	0.738
Fosl2	1	0.000276118	1	4.66178	0.831	0.537
Gsn	0	0.000515443	1	314.361	0.821	0.6
Ppp1ca	0	0.00328593	1	11.4274	0.821	0.646
Actr3	0	0.00608035	1	24.8658	0.806	0.692
Gnb2	0	0.0012918	1	6.93919	0.806	0.615
Nfkb1	1	0.00236235	1	2.92185	0.8	0.642
Capzb	0	0.00941329	1	13.7697	0.791	0.585
Srsf3	0	0.000223479	1	11.6539	0.791	0.554
Smpdl3a	0	0.000174885	1	1.07881	0.791	0.523
Rsrp1	0	0.000477308	1	10.4378	0.776	0.538
Eif3m	0	0.00775176	1	5.58847	0.776	0.585
Nabp1	1	0.000231336	1	12.9721	0.769	0.507
Neurl3	1	0.000235443	1	9.56795	0.769	0.493
Lamp1	0	0.000195613	1	26.368	0.761	0.508
Txnip	0	1.86059e-06	0.0387913	7.01252	0.761	0.431
Cct5	0	1.98458e-05	0.413766	2.31878	0.761	0.446
Tmem59	0	0.000140344	1	1.93197	0.761	0.477
Eno1	0	0.000817467	1	12.5983	0.746	0.554
Spty2d1	1	0.00687615	1	16.6471	0.738	0.582
Rnf128	0	0.00151183	1	3.8704	0.731	0.492
Rtraf	0	3.62451e-05	0.755674	1.40138	0.731	0.431
Cnn2	0	0.000217456	1	1.39579	0.731	0.462
Klf2	0	0.000424112	1	11.5015	0.716	0.446
Srp14	0	0.00326202	1	7.95999	0.716	0.523
Areg	1	0.0049087	1	137.1	0.708	0.478
Hs3st1	1	0.000312493	1	6.76553	0.708	0.403
Cct4	0	0.000705884	1	3.37055	0.701	0.462
Dennd4a	1	0.00185138	1	4.31886	0.692	0.433
Gpr65	1	0.00398987	1	3.76733	0.692	0.418
Snrnp70	0	0.00893216	1	4.66328	0.687	0.523
Itk	1	0.00179248	1	11.1661	0.677	0.537
Ran	0	0.00537714	1	12.6395	0.672	0.538
Apobec3	0	1.13969e-05	0.237614	2.83843	0.672	0.338
Gpx1	0	0.00446566	1	70.3312	0.657	0.431
Calm3	0	0.00611396	1	8.05095	0.657	0.477
Crem	1	3.03844e-06	0.0633485	8.89395	0.646	0.239
Ctsb	0	0.00947843	1	60.4844	0.642	0.431
Atp6v1g1	0	0.00590547	1	7.23446	0.642	0.462
Rbx1	0	0.00637786	1	3.98536	0.642	0.446
Swi5	0	0.000913791	1	1.90981	0.642	0.369
Sik1	1	0.00451792	1	2.43499	0.631	0.343
Tsc22d3	0	0.00114847	1	20.184	0.627	0.431
Chmp2a	0	0.00505884	1	15.8127	0.627	0.385
Vapa	0	0.00223434	1	7.27613	0.627	0.4
Furin	0	0.00147561	1	6.51563	0.627	0.815
Gpsm3	0	0.000551403	1	5.88568	0.627	0.369
Rnf187	0	8.28262e-05	1	2.08858	0.627	0.292
Ifrd1	0	0.00885204	1	15.8259	0.612	0.815
Ggnbp2	0	5.21336e-05	1	1.49846	0.612	0.277
Rnaset2a	0	0.00420146	1	0.415422	0.612	0.338
Pole4	0	0.00989247	1	4.35637	0.597	0.4
Tspan32	0	0.00125173	1	1.244	0.597	0.354
Nt5c	0	0.00729855	1	0.534516	0.597	0.385
Ramp3	1	2.64311e-05	0.551062	6.59442	0.585	0.224
Raly	0	0.00558144	1	3.21581	0.582	0.369
Sema4a	0	6.76528e-08	0.00141049	1.59368	0.582	0.123
Pfdn2	0	0.00105086	1	1.25529	0.582	0.354
Mpp7	1	0.000198742	1	6.3189	0.569	0.254
Ap3s1	0	0.00359724	1	0.75604	0.567	0.308
Abracl	0	0.0050884	1	14.5039	0.552	0.323
Sdha	0	0.00247779	1	1.28611	0.552	0.292
Bnip3l	0	0.00899513	1	1.12692	0.552	0.323
Hilpda	0	1.62522e-06	0.0338843	47.5512	0.537	0.846
Ndufs4	0	0.00210338	1	4.70896	0.537	0.308
Txn2	0	0.002143	1	2.14645	0.537	0.277
Paxbp1	1	0.000353554	1	7.73048	0.523	0.254
Cmpk1	0	0.00180546	1	3.9853	0.522	0.292
Laptm4a	0	0.00710904	1	2.97939	0.522	0.308
Ccnd3	0	0.000671515	1	1.61686	0.522	0.246
Gpr132	0	0.00254663	1	1.55758	0.522	0.769
Pold4	0	0.000840652	1	3.95303	0.507	0.231
Tuba1a	0	0.000389397	1	1.69857	0.507	0.215
Pnisr	0	0.00639157	1	1.3747	0.507	0.277
Tsc22d2	0	0.00289476	1	1.12207	0.507	0.292
Ociad1	0	0.00471557	1	0.962692	0.507	0.292
Sod2	0	0.000293153	1	37.8464	0.493	0.2
Dbnl	0	0.00293	1	3.30424	0.493	0.246
AB124611	0	0.0014097	1	2.99286	0.493	0.277
Aurkaip1	0	0.00183369	1	2.71926	0.493	0.262
Ahsa1	0	0.00123677	1	1.31922	0.493	0.215
Rp9	0	0.00606753	1	1.21313	0.493	0.277
Cenpx	0	0.00548841	1	1.05165	0.493	0.277
Tsc22d4	0	0.00597428	1	0.91774	0.493	0.277
Sp100	0	0.00691623	1	0.639505	0.493	0.262
Hdgf	0	0.00397411	1	2.40085	0.478	0.246
Ndufb4	0	0.00706593	1	1.80494	0.478	0.292
Ifi203	0	0.0041807	1	1.76249	0.478	0.231
Ube2v1	0	0.00756902	1	1.73259	0.478	0.292
Smc6	0	0.000257613	1	0.926117	0.478	0.2
Stk4	1	0.00507117	1	4.8102	0.477	0.284
Arpp19	1	0.0045229	1	1.55591	0.477	0.701
Dok2	0	0.00279629	1	4.90686	0.463	0.231
Dhx15	0	0.00632339	1	2.60744	0.463	0.246
Zyx	0	0.00173489	1	2.58905	0.463	0.231
Fip1l1	0	0.00287047	1	1.5517	0.463	0.215
Higd2a	0	0.000802435	1	1.27955	0.463	0.2
Calca	1	0.00205103	1	21.683	0.462	0.224
D16Ertd472e	1	0.0093132	1	7.63344	0.462	0.269
Pi16	0	0.0034956	1	19.1344	0.448	0.2
Atrx	0	0.00577339	1	10.5035	0.448	0.246
Irf2	0	0.00862225	1	5.99253	0.448	0.246
Derl1	0	8.02608e-05	1	2.40329	0.448	0.154
0610012G03Rik	0	0.000149146	1	1.46199	0.448	0.154
Dazap1	0	0.00952459	1	1.3973	0.448	0.246
Mcrip1	0	0.00435562	1	0.771118	0.448	0.215
Jak2	1	0.000822132	1	4.22342	0.446	0.179
Lamtor4	0	0.000706298	1	10.4471	0.433	0.169
Snw1	0	0.00201143	1	3.56126	0.433	0.215
Rbm22	0	0.00034639	1	3.16524	0.433	0.154
Eif4e2	0	0.00236924	1	2.88059	0.433	0.2
Bin2	0	0.00264371	1	1.43619	0.433	0.2
Evl	0	0.00105606	1	1.1079	0.433	0.185
Krit1	0	0.00842179	1	1.09001	0.433	0.231
Tmem134	0	0.0073372	1	0.953421	0.433	0.215
Pdhb	0	0.0017541	1	0.557811	0.433	0.169
Kit	1	0.000148022	1	6.66073	0.431	0.134
Sytl3	1	0.00390177	1	2.87809	0.431	0.209
Ighm	0	0.000325996	1	6.4982	0.418	0.138
Arrb2	0	9.24672e-05	1	2.97845	0.418	0.123
Hspa1b	0	0.00628563	1	2.96971	0.418	0.2
Copz1	0	0.00443648	1	2.64737	0.418	0.215
Fkbp1a	0	0.00979935	1	2.13322	0.418	0.231
Ipmk	1	0.000909353	1	5.72255	0.415	0.179
Mxd1	1	0.00279465	1	4.3739	0.415	0.209
Cd200r1	1	0.00274075	1	3.75383	0.415	0.194
Psmd2	0	0.0069961	1	3.48258	0.403	0.2
Rtf2	0	3.51307e-05	0.73244	3.15095	0.403	0.092
Pttg1ip	0	0.00235633	1	1.63598	0.403	0.185
Trappc6a	0	0.00530721	1	1.21399	0.403	0.2
Akirin1	0	0.00414786	1	0.982097	0.403	0.185
Sirt2	0	0.00116971	1	0.897837	0.403	0.154
Eif3l	0	0.00617395	1	0.605386	0.403	0.185
Klf5	1	0.00226689	1	0.831954	0.4	0.164
Pstpip1	0	0.00654783	1	2.43871	0.388	0.185
Arf3	0	0.00150524	1	1.19171	0.388	0.154
Ubtf	0	0.007219	1	0.887999	0.388	0.185
Ssrp1	0	0.0032211	1	0.778903	0.388	0.169
Mrps15	0	0.00262009	1	0.69188	0.388	0.154
Mff	0	0.003603	1	1.60885	0.373	0.169
Ing1	0	0.00122427	1	1.12378	0.373	0.138
Commd7	0	0.00217318	1	1.06717	0.373	0.138
Pdrg1	0	0.00970574	1	0.892041	0.373	0.185
Eapp	0	0.00412858	1	0.874681	0.373	0.169
Vti1b	0	0.00517568	1	0.828401	0.373	0.154
Chmp1a	0	0.00031841	1	0.643507	0.373	0.108
Ccl1	1	0.00321233	1	41.8813	0.369	0.149
Ern1	1	0.00460512	1	3.67638	0.369	0.164
Bnip2	0	0.00574794	1	4.36597	0.358	0.154
Dstn	0	0.000210922	1	3.35077	0.358	0.092
Vsir	0	0.001967	1	2.95081	0.358	0.138
Casp8	0	0.0025184	1	2.0033	0.358	0.138
Coa3	0	0.00145917	1	1.98418	0.358	0.123
Snx6	0	0.000989638	1	1.55667	0.358	0.123
Psmc5	0	0.00929336	1	1.53804	0.358	0.169
Ddx18	0	0.00045147	1	1.17297	0.358	0.108
Pcmtd1	0	0.00354713	1	1.05223	0.358	0.154
Rgs19	0	2.59846e-05	0.541752	1.00768	0.358	0.062
Pten	0	0.0064918	1	5.3986	0.343	0.154
Taok3	0	0.00341804	1	3.46868	0.343	0.138
Cdkn2d	0	0.00097953	1	2.17448	0.343	0.108
Timm17a	0	0.00699093	1	1.87452	0.343	0.154
Rfc1	0	0.00430266	1	0.904608	0.343	0.138
Lrch4	0	0.00120764	1	0.759572	0.343	0.108
Wtap	0	0.00120764	1	0.759572	0.343	0.108
Glmp	0	0.00939142	1	0.717807	0.343	0.154
Pld3	0	0.00801476	1	0.684554	0.343	0.154
Psmd10	0	0.00107655	1	0.60225	0.343	0.108
Abhd17b	1	0.00950719	1	0.568911	0.338	0.149
Mrpl36	0	0.00807887	1	1.13505	0.328	0.138
Mrpl42	0	0.000726845	1	1.08246	0.328	0.092
Etfa	0	0.000313249	1	0.940901	0.328	0.077
Dguok	0	0.0010394	1	0.673743	0.328	0.092
Unc119	0	0.000762212	1	0.66971	0.328	0.092
Sdhd	0	0.000859028	1	0.556223	0.328	0.092
Arhgap9	0	0.000859028	1	0.556223	0.328	0.092
Bccip	0	0.00839801	1	0.518565	0.328	0.138
Cd48	0	0.00456105	1	11.0013	0.313	0.123
Hexa	0	0.00520265	1	7.36866	0.313	0.123
Snapc5	0	0.00266679	1	2.86557	0.313	0.108
Mrps17	0	0.00309149	1	1.30712	0.313	0.108
Ube2r2	0	0.00528092	1	0.871223	0.313	0.123
Rpp21	0	0.00128879	1	0.841849	0.313	0.092
Ascc3	0	0.00598114	1	0.832778	0.313	0.123
Pcm1	0	0.00936204	1	0.787765	0.313	0.123
Acp1	0	0.00609993	1	0.777473	0.313	0.123
Usp19	0	0.00332483	1	0.709034	0.313	0.108
Nfu1	0	0.00332483	1	0.709034	0.313	0.108
Morc3	0	0.00172377	1	0.705774	0.313	0.092
Rfc2	0	0.00945263	1	0.69665	0.313	0.123
Jtb	0	0.00864169	1	0.649539	0.313	0.123
Gimap8	0	0.009672	1	0.50599	0.313	0.123
Sash3	0	9.66876e-05	1	0.471894	0.313	0.046
Nelfb	0	0.00233963	1	0.42437	0.313	0.092
B3gnt2	1	0.00635763	1	7.98699	0.308	0.119
B230307C23Rik	1	0.00792219	1	1.64539	0.308	0.119
Atp6v1b2	0	0.000808198	1	2.01103	0.299	0.077
Cbfb	0	0.00608488	1	1.65793	0.299	0.108
Elovl1	0	0.00534393	1	1.0749	0.299	0.108
Ube2v2	0	0.000327607	1	0.986189	0.299	0.062
Brms1	0	0.00335644	1	0.581944	0.299	0.092
4833438C02Rik	0	0.000426669	1	0.517314	0.299	0.062
Il5	1	0.00664665	1	26.0204	0.292	0.104
Nedd9	1	0.0090407	1	0.965303	0.292	0.104
Acsl4	1	0.00378563	1	0.762802	0.292	0.09
Mex3c	1	5.22821e-05	1	0.414106	0.292	0.03
Stap1	0	0.00436317	1	7.15467	0.284	0.092
Id3	0	0.00696905	1	5.8243	0.284	0.108
Tpp2	0	0.00921868	1	2.36928	0.284	0.108
Ube2f	0	0.00352929	1	2.2932	0.284	0.092
Psmc1	0	0.00652495	1	1.34425	0.284	0.108
Egln2	0	0.00567215	1	0.902547	0.284	0.092
Bin3	0	4.03326e-06	0.0840895	0.820588	0.284	0
Stk16	0	0.00189144	1	0.736165	0.284	0.077
Cept1	0	0.00233647	1	0.647387	0.284	0.077
Cyth2	0	0.0042101	1	0.608193	0.284	0.092
Actl6a	0	0.00594278	1	0.495348	0.284	0.092
Mrpl38	0	0.000102159	1	0.46918	0.284	0.031
Cfh	0	0.00014	1	1.84238	0.269	0.031
Zfp800	0	0.00805714	1	1.67742	0.269	0.092
Ap1s2	0	0.00373627	1	1.5507	0.269	0.077
Vamp3	0	0.00372601	1	1.32361	0.269	0.077
Pih1d1	0	0.0014731	1	1.19941	0.269	0.062
Cnp	0	0.00343674	1	0.907748	0.269	0.077
Irf2bpl	0	0.00317436	1	0.769488	0.269	0.077
Gpr108	0	0.00859117	1	0.649378	0.269	0.092
Rnpepl1	0	0.00402354	1	0.463814	0.269	0.077
Ppil1	0	0.00386609	1	0.368478	0.269	0.077
Mzt1	0	0.00213878	1	0.357721	0.269	0.062
Fbxo34	1	0.00738676	1	1.91008	0.262	0.09
Ccl6	0	0.00937171	1	23.9471	0.254	0.092
App	0	0.00993388	1	8.16989	0.254	0.092
Nckap1l	0	0.00477915	1	4.5459	0.254	0.077
Spn	0	0.00238446	1	4.15987	0.254	0.062
Parp2	0	0.000764893	1	1.34847	0.254	0.046
Gga1	0	0.000258933	1	0.991819	0.254	0.031
Naxe	0	0.00552389	1	0.750189	0.254	0.077
Rere	0	0.000877887	1	0.70949	0.254	0.046
Memo1	0	0.0010519	1	0.672389	0.254	0.046
Cop1	0	0.00691465	1	0.607606	0.254	0.077
Tmem33	0	0.00691465	1	0.607606	0.254	0.077
Ppil2	0	0.0025659	1	0.445417	0.254	0.062
Nup54	0	0.00267203	1	0.377025	0.254	0.062
Ubl7	0	0.00769389	1	0.322554	0.254	0.077
Rab22a	0	0.00879068	1	0.30422	0.254	0.077
Nr2c2ap	0	0.00806489	1	0.254162	0.254	0.077
Csf2	0	0.00163208	1	38.8368	0.239	0.492
Mfsd1	0	0.000449901	1	4.84962	0.239	0.031
Atp6v1a	0	0.00917978	1	4.27187	0.239	0.077
Mafg	0	0.00901389	1	2.39829	0.239	0.077
Yif1a	0	0.00946604	1	0.730628	0.239	0.077
Cdc123	0	0.00901055	1	0.635577	0.239	0.077
Tmem126a	0	0.00453712	1	0.594445	0.239	0.062
Cnot2	0	0.000507803	1	0.557719	0.239	0.031
Lrrc8c	0	0.00417819	1	0.550514	0.239	0.062
Rwdd4a	0	0.000136388	1	0.528003	0.239	0.015
Dynlt1f	0	0.00435553	1	0.487034	0.239	0.062
Nfatc2	0	0.00165516	1	0.455542	0.239	0.046
Ppp1r7	0	0.00203893	1	0.362552	0.239	0.046
1700123O20Rik	0	0.0063048	1	0.310746	0.239	0.062
Gcnt1	1	0.000539042	1	0.892159	0.231	0.03
Irf8	0	0.00837451	1	4.28765	0.224	0.062
Fbxl5	0	0.00234552	1	3.94074	0.224	0.046
Arap1	0	0.00670951	1	2.85918	0.224	0.062
Tnf	0	0.000922587	1	2.7623	0.224	0.031
Pip4k2a	0	0.00307731	1	1.19053	0.224	0.046
Neu1	0	0.00288822	1	1.16385	0.224	0.046
Med8	0	0.0032957	1	1.11186	0.224	0.046
Dohh	0	0.00759672	1	0.632031	0.224	0.062
Stoml2	0	0.00270012	1	0.624155	0.224	0.046
Znrf2	0	0.00854433	1	0.598725	0.224	0.062
Ino80b	0	0.00729223	1	0.527484	0.224	0.062
Yipf6	0	0.00828698	1	0.498411	0.224	0.062
Dtd1	0	0.00288812	1	0.49787	0.224	0.046
Ddx49	0	0.000984428	1	0.395235	0.224	0.031
Polr3k	0	0.00308043	1	0.35946	0.224	0.046
Map11	0	0.00308043	1	0.35946	0.224	0.046
Terf2ip	0	0.00360784	1	0.337334	0.224	0.046
Crkl	0	0.00822739	1	0.32455	0.224	0.062
Clec12a	0	0.00145061	1	21.3425	0.209	0.031
Pid1	0	0.000439266	1	8.45468	0.209	0.015
Rap2b	0	0.00168887	1	2.11696	0.209	0.031
Ccdc86	0	0.00520805	1	1.21452	0.209	0.046
Spen	0	0.0044925	1	0.998469	0.209	0.046
Nudcd2	0	0.00168858	1	0.574766	0.209	0.031
Eng	0	0.00172889	1	0.509163	0.209	0.031
Polg	0	0.00531226	1	0.404658	0.209	0.046
Vps26a	0	0.00610677	1	0.380398	0.209	0.046
Cd68	0	0.00785238	1	9.22897	0.194	0.046
Anxa4	0	0.00954745	1	1.22765	0.194	0.046
Phf11b	0	0.000826336	1	1.14511	0.194	0.015
Mgat1	0	0.00847057	1	1.10207	0.194	0.046
Ahr	0	0.00904496	1	0.623098	0.194	0.046
Gng12	0	0.0036975	1	0.563625	0.194	0.031
Hgsnat	0	0.00933879	1	0.561291	0.194	0.046
Fnta	0	0.00306832	1	0.550978	0.194	0.031
Nae1	0	0.0087547	1	0.515202	0.194	0.046
Dnpep	0	0.000905193	1	0.450987	0.194	0.015
Gins4	0	0.00091458	1	0.377465	0.194	0.015
Scrib	0	0.00963693	1	0.305004	0.194	0.046
F13a1	0	0.0050015	1	16.9456	0.179	0.031
Emilin2	0	0.00586255	1	3.55528	0.179	0.031
Axl	0	0.00538995	1	2.86812	0.179	0.031
Stard7	0	0.00167326	1	2.82798	0.179	0.015
Plxnb2	0	0.00538995	1	1.23643	0.179	0.031
Naip2	0	0.00565352	1	0.636443	0.179	0.031
Rprd1b	0	0.00552072	1	0.52679	0.179	0.031
Ufl1	0	0.00552072	1	0.52679	0.179	0.031
Ndufaf3	0	0.0056533	1	0.458915	0.179	0.031
Eef1akmt1	0	0.0056533	1	0.458915	0.179	0.031
Ocel1	0	0.00167326	1	0.424373	0.179	0.015
I730030J21Rik	0	0.00578569	1	0.387688	0.179	0.031
Hmces	0	0.0016917	1	0.349447	0.179	0.015
Tor3a	0	0.00591777	1	0.312761	0.179	0.031
Rasgrp4	0	0.00591777	1	0.312761	0.179	0.031
Lin37	0	0.00591777	1	0.312761	0.179	0.031
Dalrd3	0	0.00591777	1	0.312761	0.179	0.031
Tnfrsf9	1	0.00781716	1	4.0318	0.169	0.03
Ptgfrn	1	0.0073623	1	0.374246	0.169	0.03
Ccl3	0	0.00937447	1	71.7651	0.164	0.031
Cfp	0	0.0089201	1	16.9438	0.164	0.031
Pld4	0	0.000698376	1	16.0274	0.164	0
Cd36	0	0.00303328	1	14.0941	0.164	0.015
Gngt2	0	0.0089191	1	12.2178	0.164	0.031
Ifi207	0	0.00301243	1	11.0831	0.164	0.015
C5ar1	0	0.00305683	1	6.92669	0.164	0.015
Acp2	0	0.00960461	1	1.87251	0.164	0.031
Bicd2	0	0.00960356	1	1.10555	0.164	0.031
Ykt6	0	0.00299524	1	0.711458	0.164	0.015
Tmem70	0	0.00069285	1	0.507447	0.164	0
Dnajc11	0	0.000690706	1	0.434902	0.164	0
Map2k5	0	0.000690706	1	0.434902	0.164	0
Slc16a10	0	0.00307007	1	0.39726	0.164	0.015
Adprhl2	0	0.00310557	1	0.320873	0.164	0.015
Ccdc43	0	0.00310557	1	0.320873	0.164	0.015
Gnpnat1	0	0.00310557	1	0.320873	0.164	0.015
Exoc1	0	0.00559407	1	44.3906	0.149	0.015
Ell2	0	0.000531919	1	6.70236	0.149	0.446
Pira2	0	0.00128467	1	4.30041	0.149	0
Lmo2	0	0.00545438	1	1.87307	0.149	0.015
Apobec1	0	0.00530913	1	1.38923	0.149	0.015
Pno1	0	0.00538144	1	0.748797	0.149	0.015
Il16	0	0.00127433	1	0.407269	0.149	0
Psmg2	0	0.00127433	1	0.407269	0.149	0
Mettl9	0	0.00559407	1	0.369627	0.149	0.015
Gipc1	0	0.00559407	1	0.369627	0.149	0.015
Reep4	0	0.00559407	1	0.369627	0.149	0.015
Ncoa6	0	0.00127033	1	0.329365	0.149	0
Rrnad1	0	0.00127033	1	0.329365	0.149	0
Pik3r2	0	0.00127033	1	0.329365	0.149	0
Nudt2	0	0.0056612	1	0.291722	0.149	0.015
Socs4	0	0.0056612	1	0.291722	0.149	0.015
Plekho1	0	0.00933876	1	8.33887	0.134	0.015
Mrc1	0	0.00235073	1	5.73376	0.134	0
Slc28a2	0	0.00987128	1	4.53512	0.134	0.015
Clec4d	0	0.00960684	1	3.28057	0.134	0.015
Cttnbp2nl	0	0.00234862	1	2.23208	0.134	0
5031439G07Rik	0	0.00946974	1	2.1361	0.134	0.015
Igsf6	0	0.00973983	1	2.13504	0.134	0.015
Sirpb1c	0	0.00946974	1	1.30901	0.134	0.015
Myof	0	0.00234814	1	1.23696	0.134	0
Mefv	0	0.00946929	1	0.98248	0.134	0.015
Cep250	0	0.00973892	1	0.879725	0.134	0.015
Aoah	0	0.00987082	1	0.825465	0.134	0.015
Tom1	0	0.00234619	1	0.704388	0.134	0
Cdpf1	0	0.00233842	1	0.575338	0.134	0
Guca1a	0	0.0097353	1	0.556587	0.134	0.015
Fam214b	0	0.00986945	1	0.488379	0.134	0.015
Uvssa	0	0.00986945	1	0.488379	0.134	0.015
Flywch1	0	0.00234279	1	0.454429	0.134	0
2310061I04Rik	0	0.00234279	1	0.454429	0.134	0
Dcaf5	0	0.00234279	1	0.454429	0.134	0
2810001G20Rik	0	0.0023326	1	0.299613	0.134	0
Borcs6	0	0.0023326	1	0.299613	0.134	0
Rassf4	0	0.00428722	1	6.97612	0.119	0
Ldlrap1	0	0.00427223	1	6.93199	0.119	0
Bst1	0	0.00428633	1	5.5436	0.119	0
Rgl1	0	0.00428545	1	1.36044	0.119	0
Tmem131	0	0.00428281	1	1.20691	0.119	0
Alas1	0	0.00427223	1	0.985132	0.119	0
Cd180	0	0.00427223	1	0.985132	0.119	0
Slc39a14	0	0.00428251	1	0.6815	0.119	0
Gsap	0	0.00427223	1	0.550291	0.119	0
P2rx7	0	0.00428163	1	0.500095	0.119	0
Dse	0	0.00428163	1	0.500095	0.119	0
Ndufaf7	0	0.0042781	1	0.427171	0.119	0
Ocrl	0	0.0042781	1	0.427171	0.119	0
Rab11fip5	0	0.00427223	1	0.350363	0.119	0
Pinx1	0	0.00427223	1	0.350363	0.119	0
Micall1	0	0.00427223	1	0.350363	0.119	0
Ak3	0	0.00427223	1	0.350363	0.119	0
Ly96	0	0.00426401	1	0.269234	0.119	0
Zer1	0	0.00426401	1	0.269234	0.119	0
Fxr2	0	0.00426401	1	0.269234	0.119	0
Zfp395	0	0.00426401	1	0.269234	0.119	0
Zfpl1	0	0.00426401	1	0.269234	0.119	0
Socs5	1	0.0060881	1	0.486066	0.108	0
Msr1	0	0.00779968	1	8.40578	0.104	0
Gm21188	0	0.00779702	1	1.23419	0.104	0
Pfkfb3	0	0.00779382	1	1.06576	0.104	0
Fgd2	0	0.00779382	1	0.658244	0.104	0
Gm6377	0	0.00778902	1	0.593065	0.104	0
Uxs1	0	0.00778104	1	0.524801	0.104	0
Cpne2	0	0.00778104	1	0.524801	0.104	0
Smcr8	0	0.00778104	1	0.524801	0.104	0
Ccdc134	0	0.00778104	1	0.524801	0.104	0
Alcam	0	0.00778104	1	0.524801	0.104	0
Fam3a	0	0.00778104	1	0.524801	0.104	0
Traf4	0	0.00179095	1	0.478121	0.104	0.338
St6galnac4	0	0.00779222	1	0.473695	0.104	0
Gm13212	0	0.00778849	1	0.399388	0.104	0
Gpn1	0	0.00778849	1	0.399388	0.104	0
Nkiras2	0	0.00778849	1	0.399388	0.104	0
Ncapg2	0	0.00778849	1	0.399388	0.104	0
Sla2	0	0.00778104	1	0.321045	0.104	0
Aco1	0	0.00778104	1	0.321045	0.104	0
Vwa1	0	0.00778104	1	0.321045	0.104	0
Stambp	0	0.00778104	1	0.321045	0.104	0
Jagn1	0	0.00778104	1	0.321045	0.104	0
Fam169b	0	0.00778104	1	0.321045	0.104	0
Wee1	0	0.00778104	1	0.321045	0.104	0
Cdc16	0	0.00778104	1	0.321045	0.104	0
Agtpbp1	0	0.00778104	1	0.321045	0.104	0
Slc7a7	0	0.00778104	1	0.321045	0.104	0
Mmut	0	0.00778104	1	0.321045	0.104	0
Mfap1b	1	0.00505523	1	0.986625	0.062	0.239
Pdcd1	0	0.00134599	1	0.745033	0.03	0.215

## Sheet: Table S3
Table S3 Expressed genes in cluster 0 of male and female mice
gene	p_val	p_val_adj	avg_log2FC	pct. Male_0	pct. Female_0
mt-Atp6	0.00477496	1	72.5686	1	1
Hspa8	0.0195461	1	5.20374	1	1
mt-Nd4	0.0209851	1	28.2365	1	1
mt-Co2	0.0233732	1	106.179	1	1
Eif5a	0.0256996	1	9.64186	1	0.925
Aldoa	0.00267862	1	17.3925	0.889	0.95
Nfkbia	0.0088666	1	9.54158	0.889	0.925
Ubc	0.0351585	1	11.9655	0.889	0.975
Gadd45b	0.0218877	1	68.6088	0.852	0.95
Tmem176b	0.0288878	1	10.9599	0.852	0.9
Psap	0.0205307	1	11.0264	0.815	0.875
Nsa2	0.00693971	1	5.74331	0.778	0.925
Prdx6	0.0326763	1	0.690706	0.778	0.975
Klf6	0.00471175	1	36.7587	0.741	0.925
Tmem176a	0.00622517	1	15.1158	0.741	0.925
Dcn	0.0216975	1	125.325	0.741	0.55
Zfp36l1	0.00125839	1	28.7563	0.704	0.875
Tra2b	0.0418247	1	10.6094	0.704	0.775
Il2rg	0.0127877	1	11.2343	0.667	0.825
Rsrp1	0.0170994	1	11.8041	0.667	0.85
Pdia3	0.0196748	1	14.1298	0.667	0.825
Lamp1	0.0346846	1	19.6256	0.667	0.825
Ncor1	0.0200377	1	10.8829	0.63	0.775
Atp2b1	0.0204829	1	13.9603	0.63	0.8
Atp5mpl	0.0392408	1	1.57133	0.63	0.825
Eno1	0.0414894	1	14.4593	0.593	0.85
Tmem258	0.0312573	1	7.60121	0.519	0.775
Acp5	0.035163	1	8.76193	0.519	0.2
Uqcrb	0.0308227	1	3.70401	0.481	0.75
Prrc2c	0.0330242	1	4.06897	0.481	0.75
Tmem234	0.0431281	1	1.30193	0.481	0.7
Ikzf1	0.00535263	1	2.47297	0.444	0.75
Ifrd1	0.019105	1	29.7293	0.444	0.725
Prelid1	0.0399328	1	8.17914	0.444	0.6
Akap13	0.0417384	1	23.2959	0.444	0.6
Ywhae	0.0130931	1	5.78961	0.407	0.65
Rora	0.0322453	1	19.6122	0.407	0.675
Adgre5	0.0352788	1	6.58567	0.407	0.65
Mtdh	0.0469596	1	5.50605	0.407	0.625
Txn2	0.00813559	1	2.75008	0.37	0.65
Selenop	0.00895339	1	20.723	0.37	0.65
Ahnak	0.0151075	1	21.2169	0.37	0.625
Trir	0.0220733	1	5.79859	0.37	0.65
Eprs	0.0309428	1	14.9141	0.37	0.575
Pold4	0.0409951	1	4.09899	0.37	0.6
Zfand5	0.0438008	1	18.9385	0.37	0.575
Tcf25	0.0023494	1	5.18088	0.333	0.625
Nr3c1	0.00320051	1	4.74451	0.333	0.75
Sat1	0.0209526	1	31.3738	0.333	0.6
Psma3	0.0210314	1	5.01912	0.333	0.6
Syngr2	0.0354808	1	7.90101	0.333	0.575
Ube2l3	0.0356556	1	1.83165	0.333	0.575
U2af1	0.0497954	1	2.43032	0.333	0.525
Vdac2	0.0048357	1	4.76671	0.296	0.625
Rbms1	0.00503139	1	5.31519	0.296	0.625
Hnrnpab	0.00861312	1	12.8194	0.296	0.625
Atrx	0.00895694	1	11.2713	0.296	0.55
Areg	0.0108225	1	57.1408	0.296	0.6
Hspa9	0.0134236	1	1.2957	0.296	0.575
Ankrd11	0.0155339	1	10.9744	0.296	0.575
Arhgef1	0.0188473	1	2.13862	0.296	0.575
Atox1	0.0218934	1	1.68177	0.296	0.525
Ndufab1	0.022292	1	3.0076	0.296	0.525
Dennd4a	0.0365843	1	6.75213	0.296	0.525
Cyth4	0.043615	1	8.36009	0.296	0.525
Uhrf2	0.00367187	1	7.13401	0.259	0.6
Nucb1	0.00508676	1	1.31859	0.259	0.6
Rheb	0.00806137	1	4.70654	0.259	0.55
Coro2a	0.00966051	1	0.893232	0.259	0.575
Wasf2	0.0120937	1	6.13286	0.259	0.55
Aebp2	0.0124798	1	2.00564	0.259	0.525
Hspa1b	0.016909	1	4.61907	0.259	0.525
Cd44	0.0183581	1	16.7422	0.259	0.55
Gpr183	0.0210339	1	9.83587	0.259	0.5
Hs3st1	0.0226953	1	12.6097	0.259	0.5
Cstb	0.0233791	1	26.7271	0.259	0.525
Eif4e2	0.0237492	1	2.57195	0.259	0.55
Fli1	0.0250078	1	1.22488	0.259	0.525
Nipbl	0.0265153	1	4.08909	0.259	0.475
Diaph1	0.0280246	1	12.293	0.259	0.5
Ppp1cb	0.0358117	1	0.563417	0.259	0.55
Kdm6b	0.0400031	1	8.11539	0.259	0.5
Ets2	0.0429524	1	6.65039	0.259	0.475
Fam102a	0.0444861	1	0.771886	0.259	0.525
Timm23	0.0452764	1	2.52181	0.259	0.5
Resf1	0.00496318	1	18.4282	0.222	0.55
Dbi	0.00705479	1	3.77663	0.222	0.55
Papola	0.00789164	1	1.47447	0.222	0.55
Arf3	0.0177877	1	0.887197	0.222	0.5
Kctd12	0.0192657	1	5.20478	0.222	0.525
Dstn	0.0247224	1	3.86208	0.222	0.45
Icos	0.0251126	1	2.20668	0.222	0.475
Fxr1	0.0270021	1	3.04716	0.222	0.475
Vsir	0.0275357	1	3.44981	0.222	0.45
Ubl3	0.0280159	1	2.42034	0.222	0.5
P4hb	0.0302777	1	5.63632	0.222	0.475
Mrps15	0.0347029	1	0.613564	0.222	0.5
Wipf1	0.040893	1	0.675851	0.222	0.475
44815	0.00336677	1	9.46822	0.185	0.55
44813	0.00870299	1	2.96804	0.185	0.525
Map4k4	0.0100998	1	10.7888	0.185	0.5
Pten	0.0133962	1	6.06814	0.185	0.45
Gramd1a	0.0136877	1	0.789835	0.185	0.5
Hspa4	0.0186508	1	4.14868	0.185	0.45
Ube2k	0.0207179	1	1.05923	0.185	0.475
Socs1	0.0207879	1	4.40152	0.185	0.425
Etfa	0.0215582	1	1.17763	0.185	0.425
Flna	0.0217637	1	18.1808	0.185	0.475
Rb1	0.0237237	1	1.53398	0.185	0.425
Hif1a	0.0262241	1	13.5112	0.185	0.45
Zbtb7a	0.0279329	1	6.54867	0.185	0.45
Smarce1	0.0282728	1	1.38466	0.185	0.45
Pde7a	0.0283615	1	1.53189	0.185	0.425
Crtc3	0.0283615	1	1.53189	0.185	0.425
Sorl1	0.0311078	1	0.878259	0.185	0.45
Hdlbp	0.0346498	1	6.81686	0.185	0.425
Creg1	0.0348221	1	5.85059	0.185	0.425
Phf20l1	0.0368503	1	1.57623	0.185	0.425
Denr	0.0373654	1	1.25198	0.185	0.4
Zmat2	0.0408331	1	6.0155	0.185	0.4
Sik1	0.0432482	1	0.85225	0.185	0.45
Cdkn1b	0.0463157	1	2.59755	0.185	0.4
Ube2m	0.0480055	1	2.84794	0.185	0.4
Pgam1	0.0481503	1	6.83868	0.185	0.425
Tpd52	0.0485392	1	2.35813	0.185	0.4
Kxd1	0.00384017	1	0.701455	0.148	0.525
Iscu	0.00499982	1	2.72272	0.148	0.45
Ube2j2	0.00670456	1	1.44907	0.148	0.475
Rbpj	0.0101418	1	20.1336	0.148	0.425
Stx4a	0.0107434	1	3.38249	0.148	0.425
Aldh2	0.012543	1	1.60327	0.148	0.425
Chd7	0.0132148	1	2.15215	0.148	0.45
Ezr	0.0147793	1	9.66318	0.148	0.425
Arl5b	0.0155625	1	0.847994	0.148	0.425
Pgrmc1	0.0166533	1	0.558033	0.148	0.425
Rad23a	0.0179244	1	0.882358	0.148	0.425
Arhgap17	0.018947	1	2.31227	0.148	0.4
Orc4	0.0199297	1	0.471579	0.148	0.425
Kdelr2	0.0207329	1	0.748282	0.148	0.425
Dnajc15	0.0274102	1	1.0694	0.148	0.4
Map7d1	0.0280723	1	6.92162	0.148	0.375
Sdf2	0.0316005	1	1.60392	0.148	0.4
Dctn4	0.0337326	1	0.662068	0.148	0.4
Txnrd1	0.0347439	1	14.8968	0.148	0.375
Kras	0.035972	1	6.78324	0.148	0.375
Supt16	0.0375281	1	2.21821	0.148	0.375
Dgat1	0.0396025	1	3.45419	0.148	0.425
Cd164	0.0432179	1	0.834471	0.148	0.375
Ccdc59	0.043938	1	1.28333	0.148	0.35
Cdc26	0.0439729	1	1.75478	0.148	0.35
Pgd	0.0473197	1	4.15962	0.148	0.35
Trim26	0.00481674	1	0.715944	0.111	0.45
Pfdn6	0.00726092	1	2.02293	0.111	0.425
P2ry10	0.00751358	1	2.74569	0.111	0.4
Birc6	0.00782001	1	3.75977	0.111	0.4
Exoc3	0.00830604	1	1.4365	0.111	0.4
Sptan1	0.00870624	1	0.742056	0.111	0.425
Crebrf	0.00984413	1	0.910303	0.111	0.4
Brd1	0.010436	1	1.0111	0.111	0.425
Scaf11	0.0114359	1	2.51877	0.111	0.4
Orai1	0.012596	1	1.07311	0.111	0.4
Zfp655	0.0127657	1	0.569779	0.111	0.425
Ptpn22	0.01294	1	2.62924	0.111	0.375
Gtf3c6	0.0143229	1	0.360634	0.111	0.4
Ptpra	0.0154256	1	0.957112	0.111	0.375
Srpk2	0.0162947	1	0.657039	0.111	0.375
Micu2	0.0162947	1	0.657039	0.111	0.375
Pih1d1	0.0196975	1	1.40388	0.111	0.375
Tmem208	0.0197268	1	3.40753	0.111	0.35
Vmp1	0.0197458	1	2.34459	0.111	0.35
Itgb1	0.0213598	1	21.894	0.111	0.35
Herc1	0.023503	1	0.259309	0.111	0.375
Msl1	0.0236265	1	1.00245	0.111	0.35
Vps35	0.024215	1	3.76351	0.111	0.35
Fam172a	0.0249977	1	0.71266	0.111	0.35
Cop1	0.0250053	1	0.930055	0.111	0.35
AI662270	0.0254028	1	2.12362	0.111	0.35
Plec	0.0276441	1	6.11328	0.111	0.35
Fam168b	0.0296893	1	0.87571	0.111	0.35
Impact	0.0301188	1	1.48115	0.111	0.375
Crem	0.0310582	1	12.9865	0.111	0.325
Tsg101	0.0314682	1	0.806776	0.111	0.35
Brd4	0.031476	1	1.70155	0.111	0.325
Gga1	0.032608	1	0.923268	0.111	0.35
Lyar	0.0354839	1	1.22151	0.111	0.325
Ccdc88c	0.0354839	1	2.25457	0.111	0.325
Csnk2a2	0.0397253	1	0.680551	0.111	0.325
Scamp2	0.0397396	1	2.27193	0.111	0.325
Coro1c	0.0405941	1	1.94576	0.111	0.325
Pgp	0.0419497	1	0.589478	0.111	0.325
Glg1	0.042123	1	2.34667	0.111	0.325
Rpn1	0.0430281	1	10.1036	0.111	0.325
Blvrb	0.0437942	1	11.8218	0.111	0.3
Wdr89	0.0442239	1	0.492266	0.111	0.325
Kdm6a	0.0455259	1	1.60813	0.111	0.325
Uba2	0.0458526	1	0.442536	0.111	0.325
Irf2bpl	0.00304843	1	1.13272	0.074	0.4
Eml4	0.00327544	1	0.989534	0.074	0.4
Herpud2	0.00348147	1	0.581881	0.074	0.4
Ehmt2	0.00542366	1	0.823299	0.074	0.375
Suco	0.00717869	1	1.79887	0.074	0.375
Myadm	0.00806287	1	3.66867	0.074	0.35
Coa5	0.00877162	1	1.52702	0.074	0.35
Calu	0.0091306	1	7.50425	0.074	0.35
Pik3ap1	0.00978496	1	6.68778	0.074	0.35
Vapb	0.0109198	1	1.17545	0.074	0.35
Ramp3	0.0115957	1	17.4538	0.074	0.325
Zfr	0.013276	1	1.19255	0.074	0.325
2310009A05Rik	0.0135251	1	0.496918	0.074	0.35
Dync1li1	0.0144842	1	2.29993	0.074	0.325
Znrf2	0.0150852	1	0.981712	0.074	0.325
Nfic	0.0162352	1	3.99337	0.074	0.325
Azi2	0.021213	1	0.802963	0.074	0.325
Trnau1ap	0.0213377	1	0.404148	0.074	0.325
Eef1e1	0.0215404	1	0.462742	0.074	0.325
Ybx3	0.0215867	1	7.50611	0.074	0.3
Sesn3	0.0225115	1	0.897084	0.074	0.3
Ski	0.0225544	1	3.54749	0.074	0.3
Rnf20	0.0235248	1	1.21528	0.074	0.3
Eif1a	0.0235303	1	3.56929	0.074	0.3
Arfgef1	0.0244929	1	0.726943	0.074	0.3
Stag1	0.0245015	1	0.953601	0.074	0.3
Pdlim5	0.0245043	1	1.57709	0.074	0.3
Rlf	0.0245043	1	1.57709	0.074	0.3
Asna1	0.0254799	1	0.633703	0.074	0.3
Mbtps1	0.0254799	1	0.633703	0.074	0.3
Snhg5	0.0254799	1	0.633703	0.074	0.3
Mtrex	0.0254799	1	0.633703	0.074	0.3
Mtmr6	0.0254799	1	0.633703	0.074	0.3
Snx18	0.0255556	1	6.17309	0.074	0.3
Sec63	0.0261377	1	1.74173	0.074	0.3
Spen	0.0285616	1	1.07228	0.074	0.3
Sp140	0.0285647	1	1.46797	0.074	0.3
Gpr171	0.0317465	1	1.22811	0.074	0.3
Mxd1	0.0320287	1	4.65994	0.074	0.3
Emp1	0.0330741	1	5.27283	0.074	0.275
Surf1	0.0337672	1	0.427736	0.074	0.3
Evi2a	0.0346762	1	2.47259	0.074	0.275
Cd83	0.0362963	1	6.18394	0.074	0.275
Pltp	0.036308	1	19.8313	0.074	0.275
Tfip11	0.0375579	1	0.782917	0.074	0.275
Pigt	0.0375821	1	1.00157	0.074	0.275
Tbl1xr1	0.0375821	1	1.46862	0.074	0.275
Otud5	0.0375821	1	1.46862	0.074	0.275
Ikbke	0.0375901	1	1.19141	0.074	0.275
Dpm2	0.0375901	1	1.19141	0.074	0.275
Dnajb4	0.0375901	1	1.93151	0.074	0.275
Nfe2l1	0.0375901	1	1.19141	0.074	0.275
Zfp326	0.0375941	1	2.43597	0.074	0.275
Ehbp1l1	0.0375941	1	3.43099	0.074	0.275
Gbf1	0.0391342	1	0.693338	0.074	0.275
Mindy2	0.0391466	1	0.924932	0.074	0.275
Ypel5	0.0391466	1	2.24627	0.074	0.275
Vwa5a	0.0396643	1	1.65856	0.074	0.275
Gpn3	0.0407137	1	0.597828	0.074	0.275
Ginm1	0.0407179	1	0.843991	0.074	0.275
Mllt6	0.0407179	1	0.843991	0.074	0.275
Ddx1	0.0407179	1	1.35637	0.074	0.275
Cybb	0.0416045	1	39.8164	0.074	0.275
Arl6ip6	0.0422934	1	0.495543	0.074	0.275
0610030E20Rik	0.0422934	1	0.495543	0.074	0.275
Hgsnat	0.0422934	1	0.758239	0.074	0.275
Dnajc14	0.0422934	1	0.495543	0.074	0.275
Cltb	0.0438705	1	0.385449	0.074	0.275
Scrib	0.0438705	1	0.385449	0.074	0.275
Tpp1	0.0473617	1	2.03659	0.074	0.275
Srsf9	0.0481803	1	2.81685	0.074	0.275
Tomm34	0.0490694	1	0.718965	0.074	0.275
Stap1	0.000524435	1	0.972245	0.037	0.45
Atp6v1c1	0.000889876	1	1.21655	0.037	0.4
Lsm1	0.00162275	1	0.966558	0.037	0.375
Cwc25	0.00263274	1	0.803859	0.037	0.375
Mafb	0.0037212	1	57.1405	0.037	0.35
Man2a1	0.004515	1	1.89552	0.037	0.325
Baz1b	0.00460841	1	3.52498	0.037	0.325
Map4	0.00469545	1	1.67923	0.037	0.325
Kdm5a	0.00585454	1	1.28366	0.037	0.325
Ncor2	0.00684445	1	0.688253	0.037	0.325
Azin1	0.00718472	1	1.84853	0.037	0.3
Sel1l	0.0077092	1	0.898356	0.037	0.3
Prkd3	0.00771692	1	1.11261	0.037	0.3
44626	0.00815951	1	0.874217	0.037	0.3
Tet3	0.0104527	1	1.35478	0.037	0.3
Slc6a6	0.0105712	1	5.06952	0.037	0.3
N4bp1	0.01188	1	5.39521	0.037	0.275
Ccng1	0.01216	1	1.78708	0.037	0.275
Irf5	0.0124696	1	6.65451	0.037	0.275
Lats2	0.0127523	1	1.27524	0.037	0.275
1110059G10Rik	0.0130227	1	0.777174	0.037	0.275
Mocs2	0.0130227	1	0.777174	0.037	0.275
Amdhd2	0.0130227	1	0.777174	0.037	0.275
Ipo7	0.0130308	1	1.64238	0.037	0.275
Abcf2	0.0132923	1	0.927827	0.037	0.275
Tcn2	0.0132923	1	0.927827	0.037	0.275
1600002K03Rik	0.0135377	1	0.579379	0.037	0.275
Lpar6	0.0135377	1	0.579379	0.037	0.275
Bop1	0.0135377	1	0.579379	0.037	0.275
Orai2	0.0137641	1	0.469285	0.037	0.275
Msl2	0.015059	1	1.24189	0.037	0.275
Ipmk	0.0162732	1	1.38806	0.037	0.275
Tcerg1	0.017063	1	0.791362	0.037	0.275
Katna1	0.0178798	1	0.464258	0.037	0.275
Gns	0.0198086	1	1.7701	0.037	0.25
Stk40	0.0198233	1	2.00274	0.037	0.25
Skap2	0.0198352	1	12.0893	0.037	0.25
Itga5	0.0202936	1	1.13183	0.037	0.25
Dusp6	0.0203176	1	4.81207	0.037	0.25
Chd1	0.0203176	1	1.84776	0.037	0.25
Lipa	0.0203176	1	5.09272	0.037	0.25
Ccl3	0.0203237	1	72.4946	0.037	0.25
Por	0.0207984	1	1.6741	0.037	0.25
Cep83	0.0207984	1	1.6741	0.037	0.25
Coq2	0.0212677	1	1.62359	0.037	0.25
Snd1	0.0212677	1	2.4023	0.037	0.25
Cdk8	0.021715	1	0.644873	0.037	0.25
Eif4e3	0.021715	1	0.644873	0.037	0.25
Sik3	0.0217182	1	0.89687	0.037	0.25
Gar1	0.0221487	1	0.539847	0.037	0.25
Srsf1	0.0221487	1	0.539847	0.037	0.25
Minpp1	0.0221487	1	0.539847	0.037	0.25
Pef1	0.0225547	1	0.426572	0.037	0.25
Gtf2f2	0.0225547	1	0.426572	0.037	0.25
Clec4e	0.0244428	1	28.2229	0.037	0.25
Marcks	0.027144	1	9.54169	0.037	0.25
Apaf1	0.0275261	1	0.679464	0.037	0.25
Nudt5	0.0282206	1	0.427467	0.037	0.25
Myo9b	0.0282206	1	0.427467	0.037	0.25
Ctsh	0.0285477	1	3.76126	0.037	0.25
Ifi204	0.0303602	1	16.243	0.037	0.225
Ccl1	0.0303688	1	20.5581	0.037	0.225
Trim25	0.0319293	1	6.49938	0.037	0.225
Rbbp8	0.0319293	1	1.87531	0.037	0.225
Nus1	0.0326947	1	1.105	0.037	0.225
Ptpre	0.0327218	1	14.7882	0.037	0.225
Npc1	0.0327218	1	2.45039	0.037	0.225
Ptprj	0.0335131	1	1.22627	0.037	0.225
Rapgef2	0.0335177	1	3.60419	0.037	0.225
Ccl2	0.0336698	1	23.8488	0.037	0.225
Gt(ROSA)26Sor	0.0342744	1	0.707523	0.037	0.225
Prxl2c	0.0342744	1	0.707523	0.037	0.225
Xxylt1	0.0342744	1	0.707523	0.037	0.225
Clpp	0.0342744	1	0.707523	0.037	0.225
Ankrd40	0.0342884	1	1.15694	0.037	0.225
Hist1h1e	0.0342884	1	1.15694	0.037	0.225
Ddx23	0.0342884	1	0.94966	0.037	0.225
Spi1	0.0345461	1	18.461	0.037	0.225
Gatad1	0.0350418	1	0.607119	0.037	0.225
Tpcn1	0.0350418	1	0.607119	0.037	0.225
Jkamp	0.0350418	1	0.607119	0.037	0.225
Lonp1	0.0350418	1	0.607119	0.037	0.225
D1Ertd622e	0.0350465	1	0.865234	0.037	0.225
Dclre1c	0.0350465	1	1.39661	0.037	0.225
C87436	0.0350465	1	0.865234	0.037	0.225
Id1	0.0357764	1	0.499202	0.037	0.225
Plk3	0.0357764	1	0.499202	0.037	0.225
Cdk5	0.0357764	1	0.499202	0.037	0.225
Plod3	0.0357764	1	0.499202	0.037	0.225
Xpo6	0.0357764	1	0.775558	0.037	0.225
Rcbtb2	0.0357764	1	0.775558	0.037	0.225
Polr2h	0.0357764	1	0.499202	0.037	0.225
Kctd20	0.0357764	1	0.499202	0.037	0.225
Mms19	0.0357764	1	0.499202	0.037	0.225
Adgrl1	0.0364763	1	0.382556	0.037	0.225
Patl1	0.0364763	1	0.382556	0.037	0.225
Pira2	0.037268	1	3.3759	0.037	0.225
Ms4a4c	0.0391995	1	33.9675	0.037	0.225
Pirb	0.0401811	1	8.18618	0.037	0.225
Fam193a	0.0410572	1	0.812012	0.037	0.225
Chmp1b	0.0410572	1	0.812012	0.037	0.225
Rufy3	0.0420361	1	0.583985	0.037	0.225
Rabgef1	0.0421911	1	5.0539	0.037	0.225
Cd300c2	0.0422285	1	9.53478	0.037	0.225
Ywhag	0.0430623	1	0.490117	0.037	0.225
Plbd1	0.0432904	1	5.22715	0.037	0.225
Ell2	0.044325	1	0.880196	0.037	0.225
Fcgr1	0.0443581	1	1.13837	0.037	0.225
Nploc4	0.0450114	1	0.281796	0.037	0.225
Myof	0.0483094	1	1.60255	0.037	0.2
Mpeg1	0.0484562	1	19.1459	0.037	0.2
Xist	9.27e-13	1.93e-08	42.287	0	1
Axl	0.00197453	1	3.60892	0	0.3
Odr4	0.00319599	1	0.558295	0	0.275
Srm	0.00323676	1	0.668389	0	0.275
Fbxo9	0.00540179	1	0.628857	0	0.25
Cse1l	0.00544422	1	0.733883	0	0.25
Nfatc1	0.00544422	1	0.733883	0	0.25
Etv6	0.00544544	1	0.98588	0	0.25
Tlk2	0.00547464	1	0.831779	0	0.25
Snhg6	0.0054783	1	1.06853	0	0.25
Baz2b	0.00551861	1	3.7109	0	0.25
Tmem106b	0.00883366	1	0.471566	0	0.225
Wbp1	0.00883366	1	0.471566	0	0.225
Tmem168	0.00890358	1	0.588212	0	0.225
Chchd4	0.00890358	1	0.588212	0	0.225
Mrpl27	0.00890358	1	0.588212	0	0.225
Mtss1	0.00890358	1	0.588212	0	0.225
Ddi2	0.00895816	1	0.954244	0	0.225
Vat1	0.00895816	1	1.48562	0	0.225
Saysd1	0.00895816	1	0.954244	0	0.225
Tsix	0.00899137	1	0.796533	0	0.225
S100a1	0.00899724	1	1.03867	0	0.225
Tmem259	0.00899724	1	1.03867	0	0.225
Parp4	0.00899724	1	1.24595	0	0.225
Lat2	0.00902661	1	1.87529	0	0.225
Trib1	0.0090521	1	7.69078	0	0.225
Cfl2	0.0144291	1	0.426164	0	0.2
Ankzf1	0.0145159	1	0.546389	0	0.2
Arhgap1	0.0145159	1	0.546389	0	0.2
Rcn3	0.0145159	1	2.31789	0	0.2
Alas1	0.0145159	1	1.40089	0	0.2
Tmem184b	0.0145159	1	0.546389	0	0.2
Get4	0.014578	1	0.657361	0	0.2
Mrpl45	0.014578	1	0.657361	0	0.2
Unc13d	0.014578	1	0.657361	0	0.2
Atp2b4	0.0146154	1	1.40392	0	0.2
Wdfy3	0.0146154	1	0.946733	0	0.2
Triap1	0.0146154	1	0.760404	0	0.2
P2rx7	0.0146154	1	0.760404	0	0.2
Mprip	0.0146154	1	0.760404	0	0.2
Dmxl1	0.0146154	1	0.760404	0	0.2
Cd226	0.0146247	1	1.00818	0	0.2
Abr	0.0146465	1	1.0896	0	0.2
Ylpm1	0.0146465	1	1.16666	0	0.2
Trem2	0.0146465	1	2.44708	0	0.2
Slamf7	0.0146559	1	6.30916	0	0.2
Tfe3	0.0146559	1	1.85829	0	0.2
Stom	0.023345	1	0.379287	0	0.175
Fbxo3	0.023345	1	0.379287	0	0.175
Gtf3c1	0.023345	1	0.379287	0	0.175
Pla2g15	0.023345	1	0.379287	0	0.175
Slc35d2	0.023345	1	0.379287	0	0.175
Ankra2	0.023345	1	0.379287	0	0.175
Gtpbp1	0.023345	1	0.379287	0	0.175
Exoc6b	0.0234483	1	0.503317	0	0.175
Zfp592	0.0234483	1	0.503317	0	0.175
Cpne2	0.0234483	1	0.794836	0	0.175
Abca7	0.0234483	1	0.794836	0	0.175
Baiap2	0.0234483	1	4.84039	0	0.175
Myg1	0.0234483	1	0.794836	0	0.175
Rgl2	0.0234483	1	0.503317	0	0.175
1110038B12Rik	0.0234483	1	0.503317	0	0.175
Ogfrl1	0.0235173	1	0.617522	0	0.175
Abl2	0.0235173	1	0.617522	0	0.175
Zdhhc5	0.0235173	1	0.617522	0	0.175
Gm13212	0.0235173	1	0.617522	0	0.175
Rnf216	0.0235173	1	0.617522	0	0.175
Ube2o	0.0235173	1	0.617522	0	0.175
Lyst	0.0235173	1	0.617522	0	0.175
Nbeal1	0.0235222	1	0.888811	0	0.175
Gatm	0.0235222	1	1.44067	0	0.175
Nkg7	0.0235222	1	30.7454	0	0.175
Washc5	0.0235222	1	0.888811	0	0.175
Ube2l6	0.0235518	1	0.723347	0	0.175
Rab32	0.0235518	1	0.723347	0	0.175
Calhm6	0.0235518	1	0.821936	0	0.175
Rnd3	0.0235666	1	1.19272	0	0.175
Tns3	0.0235962	1	1.75796	0	0.175
Cd40	0.0236061	1	1.88737	0	0.175
Tnip3	0.0236061	1	7.69096	0	0.175
Nav1	0.023611	1	2.78822	0	0.175
Prmt6	0.0374895	1	0.330836	0	0.15
Wdtc1	0.0374895	1	0.330836	0	0.15
Zbtb17	0.0374895	1	0.330836	0	0.15
Gnpda2	0.0374895	1	0.330836	0	0.15
Ltbr	0.0374895	1	0.330836	0	0.15
Myo9a	0.0374895	1	0.330836	0	0.15
Fyco1	0.0374895	1	0.330836	0	0.15
Mcm3ap	0.0374895	1	0.330836	0	0.15
Phf12	0.0374895	1	0.330836	0	0.15
Zfyve1	0.0374895	1	0.330836	0	0.15
Golga5	0.0374895	1	0.330836	0	0.15
Rpgrip1	0.0374895	1	0.330836	0	0.15
Ipo4	0.0374895	1	0.330836	0	0.15
Galm	0.0374895	1	0.330836	0	0.15
Dnajc4	0.0374895	1	0.330836	0	0.15
2810403D21Rik	0.0374895	1	0.330836	0	0.15
Phf8	0.0374895	1	0.330836	0	0.15
Trappc2	0.0374895	1	0.330836	0	0.15
Sgk3	0.0376062	1	0.758664	0	0.15
Cyp20a1	0.0376062	1	0.458919	0	0.15
Zfp120	0.0376062	1	0.458919	0	0.15
Gba	0.0376062	1	0.458919	0	0.15
Tmem167b	0.0376062	1	0.458919	0	0.15
Gmeb1	0.0376062	1	0.458919	0	0.15
Scarb1	0.0376062	1	0.458919	0	0.15
Brpf1	0.0376062	1	1.35318	0	0.15
C2cd5	0.0376062	1	0.458919	0	0.15
Prr12	0.0376062	1	0.458919	0	0.15
Zfp710	0.0376062	1	0.458919	0	0.15
Fchsd2	0.0376062	1	0.458919	0	0.15
Prr14	0.0376062	1	0.458919	0	0.15
Mapk1ip1	0.0376062	1	0.458919	0	0.15
Fbxo34	0.0376062	1	0.758664	0	0.15
Polr3h	0.0376062	1	1.35318	0	0.15
Ano6	0.0376062	1	0.758664	0	0.15
Snx9	0.0376062	1	0.458919	0	0.15
Prelid2	0.0376062	1	0.458919	0	0.15
Dcp2	0.0376062	1	0.458919	0	0.15
Ube2w	0.0376762	1	0.576552	0	0.15
Ppp1r8	0.0376762	1	0.576552	0	0.15
Oasl2	0.0376762	1	0.786446	0	0.15
Atxn2	0.0376762	1	0.576552	0	0.15
Abhd17c	0.0376762	1	0.576552	0	0.15
Mir22hg	0.0376762	1	0.576552	0	0.15
Parg	0.0376762	1	0.576552	0	0.15
Phlda3	0.037684	1	1.41765	0	0.15
Slc23a2	0.037684	1	0.854948	0	0.15
Epm2aip1	0.037684	1	2.32679	0	0.15
Cinp	0.037684	1	0.854948	0	0.15
Daxx	0.037684	1	0.854948	0	0.15
Tent4a	0.0376996	1	0.685313	0	0.15
Trio	0.0376996	1	0.685313	0	0.15
Sh3bp2	0.0377229	1	0.945205	0	0.15
Ptpro	0.0377229	1	1.30825	0	0.15
Cebpa	0.0377229	1	1.16535	0	0.15
Ifitm6	0.0377229	1	2.52819	0	0.15
Vill	0.0377229	1	0.945205	0	0.15
Tug1	0.0377229	1	1.03015	0	0.15
Scpep1	0.0377229	1	1.53856	0	0.15
Parvb	0.0377229	1	1.03015	0	0.15
Zfhx3	0.0377307	1	1.63491	0	0.15
Cers6	0.0377463	1	1.8237	0	0.15
Fgr	0.0377463	1	1.68816	0	0.15
Gpr35	0.0377541	1	2.75447	0	0.15
Il1rn	0.0377541	1	17.7612	0	0.15
Pou2f2	0.0377541	1	9.30062	0	0.15
Osm	0.0377541	1	14.8761	0	0.15
Ly6c2	0.0377541	1	69.6982	0	0.15

## Sheet: Table S4
Table S4 Expressed genes in cluster 1 of male and female mice
gene	p_val	p_val_adj	avg_log2FC	pct. Male_1	pct. Female_1
Hspa8	0.000869545	1	39.0164	1	0.98
Rps28	0.0075321	1	8.37593	1	0.96
Rplp0	0.0123803	1	24.1741	1	0.96
Rpl14	0.0166802	1	21.6952	1	1
Rpl23a	0.0193898	1	11.2934	1	0.96
Rpl37a	0.0219828	1	34.7508	1	0.98
Rps29	0.0405238	1	17.0331	1	1
Rpl6	0.0443568	1	22.7921	1	0.98
Rpl35	0.0449681	1	8.40685	1	0.98
Rps6	0.0134572	1	24.6598	0.933	0.98
Tmsb10	0.0250652	1	17.492	0.933	0.98
Hspa5	0.0324174	1	3.0328	0.933	0.84
Rpl4	0.0364563	1	16.7093	0.933	0.96
Eef2	0.0437155	1	4.70143	0.933	0.98
Morf4l1	0.00872456	1	2.27468	0.867	0.6
Eef1g	0.0400625	1	3.20144	0.867	0.98
Lilr4b	0.0113623	1	6.72341	0.667	0.32
Gsk3b	0.016615	1	0.381728	0.667	0.3
Purb	0.0329624	1	2.8242	0.667	0.3
Stk4	0.041343	1	1.88299	0.667	0.42
Ccdc184	0.0469271	1	0.989723	0.667	0.36
Furin	0.00241779	1	12.9008	0.6	0.88
Apoe	0.0167207	1	52.7479	0.6	0.86
Ivns1abp	0.0352834	1	0.633721	0.6	0.3
Larp1	0.0197244	1	1.64416	0.533	0.2
Rab21	0.0315876	1	1.56835	0.533	0.22
Tomm6	0.0437173	1	0.948894	0.533	0.74
Gm11808	0.00498106	1	0.689861	0.467	0.78
Cd82	0.00672346	1	13.5906	0.467	0.86
Dynll1	0.0361945	1	2.85917	0.467	0.68
Ctsd	0.0400283	1	1.49182	0.467	0.74
Gmfg	0.0410871	1	1.10887	0.467	0.72
Riok1	0.0471479	1	3.27121	0.467	0.2
Rbm22	0.00478558	1	0.426996	0.4	0.08
Dusp6	0.00907582	1	2.44472	0.4	0.1
Rnf213	0.0154445	1	1.40969	0.4	0.1
Snhg8	0.0158943	1	0.510485	0.4	0.72
Slc25a5	0.024706	1	4.08477	0.4	0.8
Cul3	0.0379653	1	4.1409	0.4	0.14
Tra2a	0.0392351	1	8.2726	0.4	0.64
Mrpl33	0.0289221	1	2.84471	0.333	0.6
Lat2	0.0315537	1	2.19574	0.333	0.1
Pmepa1	0.0430518	1	0.346872	0.333	0.1
Slc4a7	0.0443649	1	5.02102	0.333	0.1
Cxcr6	0.00221286	1	16.6174	0.267	0.7
Tgm2	0.0297869	1	0.553882	0.267	0.06
Lamp1	0.0321657	1	1.61498	0.267	0.58
Uqcr11	0.049263	1	1.01039	0.267	0.56
Lamtor2	0.00612566	1	1.87161	0.2	0.58
Csrnp1	0.00777387	1	1.63758	0.2	0.66
Churc1	0.0142394	1	1.43135	0.2	0.54
Mgp	0.0143774	1	3.13765	0.2	0.56
Slc25a4	0.0174524	1	1.96018	0.2	0.52
Acot7	0.0182483	1	1.11129	0.2	0.54
Rsrp1	0.0186339	1	0.408981	0.2	0.64
Mpc1	0.0264047	1	1.65971	0.2	0.5
Cct4	0.0286922	1	1.35014	0.2	0.54
Cd63	0.0467794	1	6.37382	0.2	0.04
Tecr	0.0492647	1	1.44049	0.2	0.46
Psenen	0.00725155	1	1.377	0.133	0.56
Rock1	0.0106719	1	2.91241	0.133	0.54
Ciao2b	0.0370659	1	1.045	0.133	0.42
Dctn3	0.0371007	1	1.30834	0.133	0.42
Arhgap15	0.0471028	1	1.41846	0.133	0.4
Atp1a1	0.00604774	1	1.45026	0.067	0.46
Serpinb6a	0.0113675	1	1.41733	0.067	0.42
Spint2	0.029132	1	0.83793	0.067	0.36
Acsl4	0.0291487	1	1.3976	0.067	0.36
Psmc4	0.0349186	1	0.617124	0.067	0.38
Adam19	0.0371507	1	1.10575	0.067	0.34
Phf20l1	0.0395785	1	1.41359	0.067	0.34
Morf4l2	0.0432458	1	0.810077	0.067	0.36
Ccr8	0.0470107	1	0.496449	0.067	0.36
Bgn	0.0485184	1	1.45448	0.067	0.32
Xist	3.92e-09	8.17e-05	27.6095	0	1
Kpna4	0.00546618	1	1.18937	0	0.38
Arl4c	0.0101996	1	2.09997	0	0.34
Dnajc7	0.0173205	1	0.767498	0	0.3
Zbtb10	0.0174916	1	0.844571	0	0.3
Slc1a5	0.0292831	1	0.532819	0	0.26
Bcap29	0.0292831	1	0.532819	0	0.26
Lypla1	0.0381347	1	0.498136	0	0.24
Sdhc	0.0381347	1	0.498136	0	0.24
Pttg1ip	0.0384429	1	0.590533	0	0.24
Dnajc15	0.0384429	1	0.590533	0	0.24
Ppie	0.0386954	1	0.677367	0	0.24
Tspan31	0.0386954	1	0.677367	0	0.24
Atg16l2	0.0390329	1	0.836772	0	0.24
Man2b1	0.0390329	1	0.836772	0	0.24
Cdc26	0.0391173	1	0.910322	0	0.24
mt-Atp8	0.0391643	1	5.93901	0	0.24
Itfg1	0.0493371	1	0.462599	0	0.22
St3gal6	0.0493371	1	0.462599	0	0.22
Akirin2	0.0496609	1	0.557226	0	0.22
Hmg20b	0.0496609	1	0.557226	0	0.22
Smim27	0.0499203	1	0.646027	0	0.22
Ltbp4	0.0499203	1	0.646027	0	0.22
Rps6ka1	0.0499262	1	0.862973	0	0.22
Pparg	0.0499262	1	0.862973	0	0.22
Med1	0.0499262	1	0.862973	0	0.22
